# Supplementary material for: Non-Invasive Measurement of Hemodynamic Parameters via Whole-Body Impedance Cardiography Among Hospitalized Heart Failure Patients: An Effective Alternative to Invasive Right Heart Catheterization?
Source: J Cardiovasc Dev Dis. 2025 Apr 2;12(4):128. doi: 10.3390/jcdd12040128 (PMC12027845; doi:10.3390/jcdd12040128)
Supplement: Supplementary file 1 [file jcdd-12-00128-s001.zip]

Archive with 1 entries (1 files):
- jcdd-3486037-supplementary.pdf
